# Supplementary material for: Evaluation of the Antifungal Activities of Photorhabdus akhurstii and Its Secondary Metabolites against Phytopathogenic Colletotrichum gloeosporioides
Source: J Fungi (Basel). 2022 Apr 15;8(4):403. doi: 10.3390/jof8040403 (PMC9027565; doi:10.3390/jof8040403)
Supplement: Supplementary file 1 [file jof-08-00403-s001.zip]

Archive with 1 entries (1 files):
- jof-1649917-supplementary.pdf
